# Supplementary material for: Ulnar Wrist Pain Revisited: Ultrasound Diagnosis and Guided Injection for Triangular Fibrocartilage Complex Injuries
Source: J Clin Med. 2019 Sep 25;8(10):1540. doi: 10.3390/jcm8101540 (PMC6832410; doi:10.3390/jcm8101540)
Supplement: Supplementary file 1 [file jcm-08-01540-s001.zip]

Archive with 4 entries (3 files):
- videos/
- videos/Video S1.mp4
- videos/Video S2.mp4
- videos/Video S3.mp4
